# Supplementary material for: Blood identified and quantified in formalin fixed paraffin embedded lung sections using eosin fluorescence
Source: Histochem Cell Biol. 2022 Aug 25;158(4):383–8. doi: 10.1007/s00418-022-02130-z (PMC9406261; doi:10.1007/s00418-022-02130-z)
Supplement: Supplementary file 2 — (IJM 3 KB) [file 418_2022_2130_MOESM2_ESM.ijm]

//To be run using IJ1 Macro language

dir = getDirectory("Input Directory ");
outputDir = getDirectory("Output Directory ");
   //setBatchMode(true); //doesn't open image, but processes them without opening - much faster
   count = 0;
   countFiles(dir);
   n = 0;
   processFiles(dir);
   //print(count+" files processed");
   
   function countFiles(dir) {
      list = getFileList(dir);
      for (i=0; i<list.length; i++) {
          if (endsWith(list[i], "/"))
              countFiles(""+dir+list[i]);
          else
              count++;
      }
  }

   function processFiles(dir) {
      list = getFileList(dir);
      for (i=0; i<list.length; i++) {
          if (endsWith(list[i], "/"))
              processFiles(""+dir+list[i]);
          else {
             showProgress(n++, count);
             path = dir+list[i];
             processFile(path);
          }
      }
  }

  function processFile(path) {
       if (endsWith(path, ".tif")) {
           open(path);

//duplicate comps - title img
pic=File.nameWithoutExtension();
//need to define directory

//this runs with composite images with C1 being TRITC, C2 FITC

run("Duplicate...", "duplicate");
rename("img");
run("8-bit");

//split channels - annotation e.g. C1-img
run("Split Channels");

	selectWindow("C2-img");
	run("Duplicate...", "duplicate");
	rename("tissue");

selectWindow("C1-img");
run("Enhance Contrast...", "saturated=0 equalize");
selectWindow("C2-img");
run("Enhance Contrast...", "saturated=0 equalize");

imageCalculator("Subtract create", "C1-img","C2-img");

run("Convoluted Background Subtraction", "convolution=Gaussian radius=100");

rename("blood");
	run("Auto Threshold", "method=Huang ignore_black white");
	//setOption("BlackBackground", false);
	//run("Convert to Mask");
	
	run("Analyze Particles...", "size=10-Infinity pixel display clear summarize add");
	roiManager("Set Color", "orange");
	roiManager("Set Line Width", 5);
	run("Flatten");
	saveAs("tiff", outputDir + File.separator + pic +"_blood");
	
	run("Close");
	roiManager("delete");

selectWindow("tissue");
	run("Auto Threshold", "method=Huang white");
	//setOption("BlackBackground", false);
	//run("Convert to Mask");
	//run("Convert to Mask");
	//run("Invert");
	
	run("Analyze Particles...", "size=100-Infinity pixel display clear summarize add");
 	roiManager("Set Color", "orange");
	roiManager("Set Line Width", 10);
	run("Flatten");
	saveAs("tiff", outputDir + File.separator + pic +"_tissue");
	
	selectWindow("Summary");
	saveAs("text", outputDir + File.separator + pic + ".txt");
	roiManager("delete");
	run("Close");
	
	selectWindow("Results");
	run("Close");
	run("Close All");
       }
  }
